# Supplementary material for: Long-Term Oral Tamoxifen Administration Decreases Brain-Derived Neurotrophic Factor in the Hippocampus of Female Long-Evans Rats
Source: Cancers (Basel). 2024 Mar 31;16(7):1373. doi: 10.3390/cancers16071373 (PMC11010888; doi:10.3390/cancers16071373)
Supplement: Supplementary file 1 [file cancers-16-01373-s001.zip]

Archive with 1 entries (1 files):
- cancers-2814333-supplementary.pdf
